# Supplementary material for: MEIS1 Is a Common Transcription Repressor of the miR-23a and NORHA Axis in Granulosa Cells
Source: Int J Mol Sci. 2023 Feb 10;24(4):3589. doi: 10.3390/ijms24043589 (PMC9959593; doi:10.3390/ijms24043589)
Supplement: Supplementary file 1 [file ijms-24-03589-s001.zip]

Archive with 1 entries (1 files):
- ijms-2148681-supplementary.pdf
